# Supplementary material for: Comparative genomics reveals that a fish pathogenic bacterium Edwardsiella tarda has acquired the locus of enterocyte effacement (LEE) through horizontal gene transfer
Source: BMC Genomics. 2013 Sep 22;14:642. doi: 10.1186/1471-2164-14-642 (PMC3890536; doi:10.1186/1471-2164-14-642)
Supplement: Additional file 5: Table S1 — A summary of SNP and INDEL between E. tarda strains. [file 1471-2164-14-642-S5.xls]

## Sheet: Sheet1
Table S1. A summary of SNP and INDEL between E. tarda strains.
	All		Protein-coding region	Nonsynonymous (loss of function)
E22 vs. EIB202	355		242	158 (9)
NUF806 vs. EIB202	79		40	34 (2)
