# Supplementary material for: Comparative genomics reveals that a fish pathogenic bacterium Edwardsiella tarda has acquired the locus of enterocyte effacement (LEE) through horizontal gene transfer
Source: BMC Genomics. 2013 Sep 22;14:642. doi: 10.1186/1471-2164-14-642 (PMC3890536; doi:10.1186/1471-2164-14-642)
Supplement: Additional file 7: Table S2 — Accession numbers of virulence genes of E. tarda. [file 1471-2164-14-642-S7.xls]

## Sheet: Sheet1
Table S2. Accession numbers of virulence genes of E. tarda.
Gene	Description	Accession No.
T3SS
esaL	putative TTSS apparatus protein L	AAV69401
escC	EscC	AAV69402
escA	putative TTSS chaperone protein A	AAV69403
eseC	putative TTSS effector protein C; putative translocon component	AAV69404
eseD	putative TTSS effector protein D; putative translocon component	AAV69405
eseE	putative TTSS effector protein E	AAV69406
esaB	putative TTSS apparatus protein B	AAV69410
esaC	putative TTSS apparatus protein C	AAV69411
esaD	putative TTSS apparatus protein D	AAV69412
Orf13	hypothetical protein	AAV69413
esrC	TTSS regulator protein C; similar to AraC/XylS family of transcriptional regulators	AAV69414
esaG	putative TTSS apparatus protein G	AAV69415
esaH	putative TTSS apparatus protein H	AAV69416
esaI	putative TTSS apparatus protein I	AAV69417
esaS	putative TTSS apparatus protein S	AAV69419
esaQ	putative TTSS apparatus protein Q	AAV69420
esaU	putative TTSS apparatus protein U	AAV69421
orf26	putative soluble lytic murein transglycosylase	AAV69422
esrA	TTSS regulator; protein of two-component regulatory system	AAV69423
Orf29	hypothetical protein	AAV69424
Orf30	hypothetical protein	AAV69425
eseB	putative TTSS effector protein B; putative translocon component	AAX76903
esrB	TTSS regulator; protein of two-component regulatory system	AAX76904
esaK	putative TTSS apparatus protein K	AAX76913
Orf19	hypothetical protein	AAX76914
esaJ	putative TTSS apparatus protein J	AAX76915
eseG	putative TTSS effector protein G	AAX76916
escB	putative TTSS chaperone protein B	AAX76917
Orf1A	hypothetical protein	AAX76918
Orf1B	hypothetical protein	AAX76919
esaN	putative TTSS apparatus protein N	AAX76920
esaV	putative TTSS apparatus protein V	AAX76921
esaM	putative TTSS apparatus protein M	AAX76922
esaR	putative TTSS apparatus protein R	AAX76923
esaT	putative TTSS apparatus protein T	AAX76924
T6SS
evpA	T6SS apparatus protein; DUF770	AAR83927
evpB	putative T6SS apparatus protein; DUF877	AAR83928
evpC	putative T6SS secreted protein; DUF796	AAR83929
evpD	hypothetical protein	AAR83930
evpE	putative T6SS apparatus protein; DUF1316	AAS58123
evpF	putative T6SS apparatus protein; DUF879/COG3519	AAS58124
evpG	putative T6SS apparatus protein; DUF1305	AAS58125
evpH	putative T6SS apparatus protein; ClpN/AAA/ClpA	AAS58126
evpI	putative T6SS secreted protein; DUF586/VgrG	ABW69081
evpJ	hypothetical protein; COG4104	ABW69082
evpK	putative T6SS apparatus protein; COG3515	ABW69083
evpL	putative T6SS apparatus protein; COG3521	ABW69084
evpM	putative T6SS apparatus protein; DUF876	ABW69085
evpN	putative T6SS apparatus protein; COG3455	ABW69086
evpO	putative T6SS apparatus protein; DUF1215; similar to Legionella pneumophila IcmF	ABW69087
evpP	putative T6SS secreted protein	ABW69080
