# Supplementary material for: Comparative genomics reveals that a fish pathogenic bacterium Edwardsiella tarda has acquired the locus of enterocyte effacement (LEE) through horizontal gene transfer
Source: BMC Genomics. 2013 Sep 22;14:642. doi: 10.1186/1471-2164-14-642 (PMC3890536; doi:10.1186/1471-2164-14-642)
Supplement: Additional file 8: Table S3 — O-antigen related genes among E. tarda strains. [file 1471-2164-14-642-S8.xls]

## Sheet: Sheet1
Table S3. O-antigen related genes among E. tarda strains.
Gene name	Accession No.	EIB202	NUF806	E22	FL6-60	FPC503	93-146	SU100	SU117	SU138	SU244	ATCC23685
Edwardsiella tarda EIB202															Identity(%)
ETAE_1193	YP_003295247		99.73	99.73	99.73	94.88	36	26.04	-	-	22.87	26.27			100
ETAE_1194	YP_003295248		100	100	100	90.03	-	-	28.28	45.16	36.15	37.45		100
ETAE_1195	YP_003295249		100	100	100	97.75	-	-	-	-	-	-		90
ETAE_1196	YP_003295250		100	100	100	92.16	-	-	33.64	39.56	34.34	34.74		80
ETAE_1197	YP_003295251		99.69	99.69	99.69	90.65	23.63	-	29.28	-	24.87	28.67		70
														60	60
Escherichia coli K-12 MG1655														50
rfbX/ETAE_1193	NP_416541	31.16	31.16	31.16	31.16	30.27	28.93	35.06	-	-	22.28	35.31		40
rfbC	NP_416542	-	-	-	-	-	-	65.12	-	-	-	65.7		30
rfbA/ETAE_0106*	NP_416543	65.61	65.61	65.61	65.61	65.61	64.91	89.9	66.32	64.56	64.21	87.46		20
rfbD	NP_416544	-	-	-	-	-	-	80.94	-	-	-	73.31			20
rfbB/ETAE_0105*	NP_416545	70.74	70.74	70.74	70.74	71.31	71.02	81.39	84.08	72.73	72.44	84.21
Sequence identity was inferred by BLAST. Boxed: not predicted by gene-finding software but detected by BLAST to genomic sequences; underlined: predicted as non-HT genes.
*Orthologs are misannotated in the previous study (Yang et. al. 2012).
